# Supplementary material for: An easy, rapid, and sensitive method for detection of drug-resistant influenza virus by using a sialidase fluorescent imaging probe, BTP3-Neu5Ac
Source: PLoS One. 2018 Jul 12;13(7):e0200761. doi: 10.1371/journal.pone.0200761 (PMC6042793; doi:10.1371/journal.pone.0200761)
Supplement: S1 Table — A/Puerto Rico/8/1934 (H1N1) was diluted with 100 mM acetate buffer (pH 6.5) supplemented with 50 mM CaCl2 to prepare a suspension of 23 HAU. BTP3-Neu5Ac was diluted in 100 mM acetate buffer (pH 6.5) supplemented with 50 mM CaCl2 to give a concentration of 200 μM. One hundred microliters of the virus suspension was loaded onto centrifugal filter units with different pore sizes (Nanosep® 30K Centrifugal Filter Device, Nanosep® 100K Centrifugal Filter Device, and Nanosep® 300K Centrifugal Filter Device, PALL Co., NY, USA), followed by centrifugation at 2,000 g for 1 min with the benchtop centrifuge. After centrifugation, an equal volume of flow-through and 200 μM BTP3-Neu5Ac in 100 mM acetate buffer (pH 6.5) supplemented with 50 mM CaCl2 were mixed in the microtube and incubated at 56°C for 15 min with the dry heat block. One hundred microliters of the reaction mixture was transferred to a 96-well microtitre plate, and fluorescence from sialidase reaction was quantified by the microplate reader. Sialidase activity (%) in the flow-through samples was expressed as a percentage of the enzymatic activity of 23 HAU A/Puerto Rico/8/1934 (H1N1). (XLS) [file pone.0200761.s002.xls]

## Sheet: Supplemental tabele 1
	Sialidase activity	Ultrafiltration with Nanosep® Centrifugal Device
		No filtration	Flow-through
			30 kDa	100 kDa	300 kDa
	RFU	522	-3	-3	0
	Relative sialidase activity	100%	-0.57%	-0.57%	0%
